# Supplementary material for: Lysine Methyltransferase 9 (KMT9) Is an Actionable Target in Muscle-Invasive Bladder Cancer
Source: Cancers (Basel). 2024 Apr 17;16(8):1532. doi: 10.3390/cancers16081532 (PMC11049522; doi:10.3390/cancers16081532)
Supplement: Supplementary file 1 [file cancers-16-01532-s001.zip]

Archive with 1 entries (1 files):
- cancers-2894106-supplementary.pdf
